# Supplementary material for: PH domain-mediated autoinhibition and oncogenic activation of Akt
Source: eLife. 2022 Aug 15;11:e80148. doi: 10.7554/eLife.80148 (PMC9417420; doi:10.7554/eLife.80148)
Supplement: Figure 1—source data 1. [file elife-80148-fig1-data1.zip]

Archive with 2 entries (2 files):
- Figure 1-source data 1_gel image with labelling.pdf
- Figure 1-source data 1_Raw gel image showing the purity and concentration of each Akt mutant.jpg
