# Supplementary material for: PH domain-mediated autoinhibition and oncogenic activation of Akt
Source: eLife. 2022 Aug 15;11:e80148. doi: 10.7554/eLife.80148 (PMC9417420; doi:10.7554/eLife.80148)
Supplement: Figure 2—source data 2. [file elife-80148-fig2-data2.zip]

Archive with 1 entries (1 files):
- Figure_2-source_data_Kinase_activity_assay_R86A_Akt_with_differentially_phosphorylated_C-tails.xlsx
