# Supplementary material for: PH domain-mediated autoinhibition and oncogenic activation of Akt
Source: eLife. 2022 Aug 15;11:e80148. doi: 10.7554/eLife.80148 (PMC9417420; doi:10.7554/eLife.80148)
Supplement: Figure 4—source data 2. [file elife-80148-fig4-data2.zip]

Archive with 1 entries (1 files):
- Figure_4-source_data_2_Kinase_activity_assay_Akt_mutants-pT308-pS473_kcat_Km.xlsx
