# Supplementary material for: PH domain-mediated autoinhibition and oncogenic activation of Akt
Source: eLife. 2022 Aug 15;11:e80148. doi: 10.7554/eLife.80148 (PMC9417420; doi:10.7554/eLife.80148)
Supplement: Figure 5—source data 1. [file elife-80148-fig5-data1.zip]

Archive with 1 entries (1 files):
- Figure_5-source_data_1_Fluorescence_Anisotropy_binding_experiments_PIP3.xlsx
