# Supplementary material for: PH domain-mediated autoinhibition and oncogenic activation of Akt
Source: eLife. 2022 Aug 15;11:e80148. doi: 10.7554/eLife.80148 (PMC9417420; doi:10.7554/eLife.80148)
Supplement: Figure 5—source data 2. [file elife-80148-fig5-data2.zip]

Archive with 24 entries (24 files):
- Figure_5-source_data_Dephosphorylation_assays_by_PP2A_(pT308_WT_R86A_E17K_Y18A).pdf
- Figure_5-source_data_Dephosphorylation_by_PP2A_(pT308_E17K)_Quantification.xlsx
- Figure_5-source_data_Dephosphorylation_by_PP2A_(pT308_R86A)_Quantification.xlsx
- Figure_5-source_data_Dephosphorylation_by_PP2A_(pT308_WT)_Quantification.xlsx
- Figure_5-source_data_Dephosphorylation_by_PP2A_(pT308_Y18A)_Quantification.xlsx
- pT308_E17K-NonP_1.jpg
- pT308_E17K-NonP_2.tif
- pT308_E17K-NonP_3.jpg
- pT308_E17K-NonP_4.jpg
- pT308_E17K-NonP_5.jpg
- pT308_R86A-NonP_1.jpg
- pT308_R86A-NonP_2.jpg
- pT308_R86A-NonP_3.jpg
- pT308_WT-NonP_1.jpg
- pT308_WT-NonP_2.jpg
- pT308_WT-NonP_3.tif
- pT308_WT-NonP_4.jpg
- pT308_Y18A-NonP_1.jpg
- pT308_Y18A-NonP_2.jpg
- pT308_Y18A-NonP_3.tif
- Total Akt_E17K-NonP.jpg
- Total Akt_R86A-NonP.jpg
- Total Akt_WT-NonP.jpg
- Total Akt_Y18A-NonP.jpg
