# Supplementary material for: PH domain-mediated autoinhibition and oncogenic activation of Akt
Source: eLife. 2022 Aug 15;11:e80148. doi: 10.7554/eLife.80148 (PMC9417420; doi:10.7554/eLife.80148)
Supplement: Figure 5—figure supplement 1—source data 2. [file elife-80148-fig5-figsupp1-data2.zip]

Archive with 14 entries (14 files):
- Dephosphorylation by Alkaline PPase (pT308_pS473_WT_R86A_E17K_Y18A).pdf
- Figure_5-figure_supplement_1-source_data_2_Dephosphorylation_by_Alkaline_PPase_(pS473_WT_R86A_E17K_Y18A)_Quantification.xlsx
- pS473_E17K.jpg
- pS473_R86A.jpg
- pS473_WT.jpg
- pS473_Y18A.jpg
- pT308_E17K.jpg
- pT308_R86A.jpg
- pT308_WT.jpg
- pT308_Y18A.jpg
- Total Akt_E17K.jpg
- Total Akt_R86A.jpg
- Total Akt_WT.jpg
- Total Akt_Y18A.jpg
