# Supplementary material for: PH domain-mediated autoinhibition and oncogenic activation of Akt
Source: eLife. 2022 Aug 15;11:e80148. doi: 10.7554/eLife.80148 (PMC9417420; doi:10.7554/eLife.80148)
Supplement: Figure 6—source data 1. [file elife-80148-fig6-data1.zip]

Archive with 2 entries (2 files):
- Figure_6-source_data_Kinase_activity_assay_Akt(WT_or_F309L)-pT308_with_Non-phospho-C-tail.xlsx
- Figure_6-source_data_Kinase_activity_assay_deltaPH-(WT_or_F309L)-Akt-pT308_with_Non-phospho-C-tail.xlsx
